# Supplementary material for: Sex Differences in Delayed Hospitalization in Patients with Non-ST-Segment Elevation Myocardial Infarction Undergoing New-Generation Drug-Eluting Stent Implantation
Source: J Clin Med. 2023 Mar 2;12(5):1982. doi: 10.3390/jcm12051982 (PMC10003952; doi:10.3390/jcm12051982)
Supplement: Supplementary file 1 [file jcm-12-01982-s001.zip]

Archive with 1 entries (1 files):
- jcm-2221891-supplementary.pdf
